# Supplementary material for: Integrated Transcriptomic and Metabolomic Analyses Uncover the Differential Mechanism in Saline–Alkaline Tolerance between Indica and Japonica Rice at the Seedling Stage
Source: Int J Mol Sci. 2023 Aug 3;24(15):12387. doi: 10.3390/ijms241512387 (PMC10418499; doi:10.3390/ijms241512387)
Supplement: Supplementary file 1 [file ijms-24-12387-s001.zip › Table S1.xlsx]

## Sheet: Sheet1
Table S1. Summary of transcriptome sequencing data
Sample a	Raw Reads	Clean Reads b	Mapped Reads c	Clean Base(G)	Error Rate(%)	Q20(%)	Q30(%)	GC Content(%)
Chao2R_rep1	49909610	47682840(95.54%)	45516628(95.46%)	7.15	0.03	96.88	91.97	52.44
Chao2R_rep2	95865082	92091298(96.06%)	87965766(95.52%)	13.81	0.03	96.96	92.19	51.83
Chao2R_rep3	54521016	52134700(95.62%)	49984780(95.88%)	7.82	0.03	97.19	92.52	52.32
Chao2RA_rep1	64647164	61594528(95.28%)	57241924(92.93%)	9.24	0.03	97.17	92.58	51.43
Chao2RA_rep2	47083732	45123230(95.84%)	42075001(93.24%)	6.77	0.03	97.13	92.3	51.28
Chao2RA_rep3	51689608	49875736(96.49%)	46522596(93.28%)	7.48	0.03	97.11	92.26	51.47
RPY_rep1	47049216	44804780(95.23%)	41512277(92.65%)	6.72	0.03	96.67	91.44	53.17
RPY_rep2	75206302	71710956(95.35%)	66666213(92.97%)	10.76	0.03	96.94	92.02	52.63
RPY_rep3	56157164	53606834(95.46%)	50126118(93.51%)	8.04	0.03	97.25	92.71	53.14
RPYA_rep1	99753884	95896432(96.13%)	92395952(96.35%)	14.38	0.03	96.99	92.21	50.87
RPYA_rep2	52451288	50120730(95.56%)	48496486(96.76%)	7.52	0.03	97.18	92.47	51.45
RPYA_rep3	50737002	48336782(95.27%)	46727300(96.67%)	7.25	0.03	97.05	92.12	51.34
a Chao2R and RPY indicate samples of Chao2R and RPY geng under normal condition, respectively; Chao2RA and RPYA indicate samples of Chao2R and RPY geng treated with saline-alkaline stress for 72 h, respectively
b percentage = number of clean reads /number of all reads × 100%
c percentage = number of mapped reads /number of clean reads × 100%
