# Supplementary material for: Integrated Transcriptomic and Metabolomic Analyses Uncover the Differential Mechanism in Saline–Alkaline Tolerance between Indica and Japonica Rice at the Seedling Stage
Source: Int J Mol Sci. 2023 Aug 3;24(15):12387. doi: 10.3390/ijms241512387 (PMC10418499; doi:10.3390/ijms241512387)
Supplement: Supplementary file 1 [file ijms-24-12387-s001.zip › Table S2.xlsx]

## Sheet: Sheet1
Table S2. Significantly enriched GO terms of DEGs in Chao2R and RPY geng.
Ontology	ID	Description	FDR
Chao2R_0_vs_A
Up-regulated
Cellular component	GO:0000325	plant-type vacuole	0.000365079
	GO:0098805	whole membrane	0.000505335
	GO:0005773	vacuole	0.00117702
	GO:0044437	vacuolar part	0.00125804
	GO:0005774	vacuolar membrane	0.00130595
	GO:0009705	plant-type vacuole membrane	0.00266966
	GO:0005777	peroxisome	0.00343812
	GO:0042579	microbody	0.00343812
	GO:0005811	lipid droplet	0.0110537
	GO:0044429	mitochondrial part	0.0249813
	GO:0005681	spliceosomal complex	0.0277651
	GO:0009514	glyoxysome	0.0277651
	GO:0031965	nuclear membrane	0.0277651
	GO:0098588	bounding membrane of organelle	0.0460111
Down-regulated
Cellular component	GO:0005618	cell wall	2.02002e-21
	GO:0030312	external encapsulating structure	2.02002e-21
	GO:0015630	microtubule cytoskeleton	1.42678e-16
	GO:0005874	microtubule	3.16667e-15
	GO:0005856	cytoskeleton	3.56067e-15
	GO:0099081	supramolecular polymer	1.79325e-14
	GO:0099512	supramolecular fiber	1.79325e-14
	GO:0099513	polymeric cytoskeletal fiber	1.79325e-14
	GO:0099080	supramolecular complex	2.02382e-14
	GO:0044430	cytoskeletal part	5.72606e-14
	GO:0031225	anchored component of membrane	1.18573e-12
Biological process	GO:0071554	cell wall organization or biogenesis	1.8363e-19
	GO:0071555	cell wall organization	2.54718e-19
	GO:0045229	external encapsulating structure organization	7.70887e-19
	GO:0071669	plant-type cell wall organization or biogenesis	8.3594e-16
	GO:0051301	cell division	3.65718e-13
	GO:0007049	cell cycle	1.2754e-12
	GO:0007017	microtubule-based process	1.09538e-11
Molecular function	GO:0008017	microtubule binding	1.26897e-16
	GO:0015631	tubulin binding	3.5378e-15
RPY_0_vs_A
Up-regulated
Biological process	GO:0009062	fatty acid catabolic process	1.51508e-07
	GO:0006635	fatty acid beta-oxidation	4.21397e-07
	GO:0034440	lipid oxidation	5.87428e-07
	GO:0044242	cellular lipid catabolic process	2.79263e-06
	GO:0019395	fatty acid oxidation	3.6493e-06
	GO:0072329	monocarboxylic acid catabolic process	5.06643e-06
	GO:0030258	lipid modification	6.02745e-06
	GO:0016054	organic acid catabolic process	5.53455e-05
	GO:0046395	carboxylic acid catabolic process	5.53455e-05
	GO:0009651	response to salt stress	9.28642e-05
	GO:0001906	cell killing	0.000104009
	GO:0031640	killing of cells of other organism	0.000104009
	GO:0044364	disruption of cells of other organism	0.000104009
	GO:0010035	response to inorganic substance	0.000107417
	GO:0006970	response to osmotic stress	0.000196722
	GO:0044282	small molecule catabolic process	0.000280356
	GO:0055067	monovalent inorganic cation homeostasis	0.000301643
	GO:0035821	modification of morphology or physiology of other organism	0.00030229
Cellular component	GO:0005777	peroxisome	0.00013023
	GO:0042579	microbody	0.00013023
Down-regulated
Cellular component	GO:0009534	chloroplast thylakoid	1.21068e-48
	GO:0031976	plastid thylakoid	1.21068e-48
	GO:0044436	thylakoid part	4.73243e-45
	GO:0009579	thylakoid	3.216e-44
	GO:0034357	photosynthetic membrane	8.85236e-42
	GO:0042651	thylakoid membrane	4.00795e-41
	GO:0009535	chloroplast thylakoid membrane	2.45802e-39
	GO:0055035	plastid thylakoid membrane	2.45802e-39
	GO:0009532	plastid stroma	1.22649e-29
	GO:0009570	chloroplast stroma	1.26587e-28
	GO:0009941	chloroplast envelope	3.48199e-17
	GO:0009526	plastid envelope	6.02599e-17
	GO:0009521	photosystem	1.48943e-15
	GO:0005840	ribosome	3.47979e-12
Biological process	GO:0015979	photosynthesis	3.48856e-28
	GO:0043604	amide biosynthetic process	2.62037e-15
	GO:0006412	translation	2.31553e-14
	GO:0043043	peptide biosynthetic process	8.12074e-14
	GO:0019684	photosynthesis, light reaction	1.03746e-13
Molecular function	GO:0003723	RNA binding	3.28217e-14
0 and A represent the untreated controlgroup and the three days after treatment with salt-alkaline, respectively.
