# Supplementary material for: Integrated Transcriptomic and Metabolomic Analyses Uncover the Differential Mechanism in Saline–Alkaline Tolerance between Indica and Japonica Rice at the Seedling Stage
Source: Int J Mol Sci. 2023 Aug 3;24(15):12387. doi: 10.3390/ijms241512387 (PMC10418499; doi:10.3390/ijms241512387)
Supplement: Supplementary file 1 [file ijms-24-12387-s001.zip › Table S3.xlsx]

## Sheet: Sheet1
Table S3. Significantly enriched KEGG pathways of DEGs in Chao2R and RPY geng.
ID	Pathway	P-value
Chao2R_0_vs_A
Up-regulated
ko00280	Valine, leucine and isoleucine degradation	8.33396e-05
ko01230	Biosynthesis of amino acids	0.000135563
ko00904	Diterpenoid biosynthesis	0.000280863
ko01110	Biosynthesis of secondary metabolites	0.00234477
ko00330	Arginine and proline metabolism	0.00325781
ko02010	ABC transporters	0.0043856
ko00030	Pentose phosphate pathway	0.00595011
ko00640	Propanoate metabolism	0.0070039
ko03018	RNA degradation	0.0074525
ko01210	2-Oxocarboxylic acid metabolism	0.0112753
ko00220	Arginine biosynthesis	0.014501
ko00908	Zeatin biosynthesis	0.0152265
ko00650	Butanoate metabolism	0.015306
ko00592	alpha-Linolenic acid metabolism	0.022131
ko01200	Carbon metabolism	0.0307288
ko00052	Galactose metabolism	0.0322467
ko04146	Peroxisome	0.0333869
ko00010	Glycolysis / Gluconeogenesis	0.0366666
ko00410	beta-Alanine metabolism	0.0370362
ko04016	MAPK signaling pathway - plant	0.0461477
Down-regulated
ko03010	Ribosome	2.24322e-11
ko00040	Pentose and glucuronate interconversions	2.66324e-05
ko03030	DNA replication	0.000190665
ko03420	Nucleotide excision repair	0.00350587
ko00196	Photosynthesis - antenna proteins	0.0102506
ko03410	Base excision repair	0.01396
ko03430	Mismatch repair	0.0217942
ko00073	Cutin, suberine and wax biosynthesis	0.0223746
ko00940	Phenylpropanoid biosynthesis	0.0239585
ko04144	Endocytosis	0.030506
ko00780	Biotin metabolism	0.032285
ko00260	Glycine, serine and threonine metabolism	0.033714
ko00195	Photosynthesis	0.0360188
ko00970	Aminoacyl-tRNA biosynthesis	0.0460728
RPY_0_vs_A
Up-regulated
ko00071	Fatty acid degradation	0.000544075
ko04075	Plant hormone signal transduction	0.00234512
ko00280	Valine, leucine and isoleucine degradation	0.00235458
ko00592	alpha-Linolenic acid metabolism	0.0023954
ko00650	Butanoate metabolism	0.00557234
ko00410	beta-Alanine metabolism	0.0068869
ko04136	Autophagy - other	0.00776216
ko00640	Propanoate metabolism	0.0102747
ko00590	Arachidonic acid metabolism	0.0168677
ko00072	Synthesis and degradation of ketone bodies	0.0174667
ko04120	Ubiquitin mediated proteolysis	0.0181153
ko00350	Tyrosine metabolism	0.0237319
ko00520	Amino sugar and nucleotide sugar metabolism	0.0286385
ko00073	Cutin, suberine and wax biosynthesis	0.0305324
ko00330	Arginine and proline metabolism	0.0308204
ko00561	Glycerolipid metabolism	0.0317709
ko00052	Galactose metabolism	0.0411793
ko00909	Sesquiterpenoid and triterpenoid biosynthesis	0.0445292
ko01040	Biosynthesis of unsaturated fatty acids	0.0445292
Down-regulated
ko03010	Ribosome	1.61343e-14
ko00195	Photosynthesis	2.69924e-07
ko00970	Aminoacyl-tRNA biosynthesis	0.000122462
ko00230	Purine metabolism	0.00145942
ko00196	Photosynthesis - antenna proteins	0.00311208
ko00260	Glycine, serine and threonine metabolism	0.0126941
ko01230	Biosynthesis of amino acids	0.0142493
ko00750	Vitamin B6 metabolism	0.0245902
ko00670	One carbon pool by folate	0.028911
ko00908	Zeatin biosynthesis	0.042288
ko00710	Carbon fixation in photosynthetic organisms	0.0424304
0 and A represent the untreated controlgroup and the three days after treatment with salt-alkaline, respectively.
