# Supplementary material for: Integrated Transcriptomic and Metabolomic Analyses Uncover the Differential Mechanism in Saline–Alkaline Tolerance between Indica and Japonica Rice at the Seedling Stage
Source: Int J Mol Sci. 2023 Aug 3;24(15):12387. doi: 10.3390/ijms241512387 (PMC10418499; doi:10.3390/ijms241512387)
Supplement: Supplementary file 1 [file ijms-24-12387-s001.zip › Table S4.xlsx]

## Sheet: Sheet1
Table S4. Genes and metabolites involved in the common pathways for rice responses to saline-alkline stress.
Pathway name	Pathway ID	Gene ID	Transcriptomic P-value	Metabolite ID	Metabolomics P-value
Metabolic pathways	ko01100	Os10g0159800;Os11g0210600;Os01g0847600;Os01g0847800;Os05g0456300;Os03g0189400;Os03g0189600;Os02g0646500;Os02g0647900;Os02g0730000;Os11g0186200;Os04g0119400;Os06g0246500;Os03g0645100;Os01g0328700;Os01g0337900;Os08g0431300;Os12g0182200;Os01g0940100;Os05g0187100;Os05g0532600;Os07g0197100;Os04g0469500;Os10g0405600;Os01g0660300;Os03g0672300;Os07g0181000;Os10g0571200;Os11g0216000;Os02g0714200;Os06g0326…	0	mws4170;mws1090;mws1521	0.546353
Biosynthesis of secondary metabolites	ko01110	Os04g0551200;Os01g0829800;Os03g0773800;Os05g0574400;Os08g0434300;Os12g0632700;Os04g0119400;Os06g0246500;Os03g0645100;Os07g0521000;Os01g0328700;Os01g0337900;Os08g0431300;Os12g0182200;Os10g0204300;Os10g0204400;Os02g0232400;Os11g0693800;Os11g0696200	2.46383e-11	mws0275;mws0376	0.476212
Carbon fixation in photosynthetic organisms	ko00710	Os03g0412800;Os04g0266900;Os06g0133800;Os04g0469500;Os10g0405600;Os08g0566400;Os02g0714200;Os06g0326400;Os01g0723600;Os02g0127700;Os03g0100040;Os06g0617800;Os03g0416500;Os07g0604000;Os08g0547100;Os01g0118000;Os06g0608700;Os08g0120600;Os11g0171300;Os03g0169100;Os03g0781400;Os04g0306400;Os07g0176900;Os06g0256500;Os10g0189100;Os01g0866400;Os03g0267300;Os05g0438600;Os06g0664200	2.21452e-08	pmb2507;Zmzn000079;mws4170	0.920693
Carbon metabolism	ko01200	Os01g0847600;Os01g0847800;Os05g0456300;Os08g0545200;Os03g0757900;Os12g0443500;Os01g0234300;Os01g0311800;Os01g0312500;Os01g0788400;Os03g0399000;Os04g0106000;Os04g0438400;Os04g0553500;Os05g0361500;Os06g0193200;Os07g0607400;Os07g0675100;Os07g0691100;Os09g0571100;Os10g0508700;novel.2102;Os07g0208100;Os11g0249400;Os02g0130200;Os02g0256100;Os03g0124900;Os05g0542800;Os05g0578600;Os06g0106800;Os09g048760…	1.94759e-07	pme3705;mws1189;mws1090	0.934179
Glyoxylate and dicarboxylate metabolism	ko00630	Os08g0545200;Os01g0940100;Os05g0187100;Os05g0532600;Os07g0197100;Os04g0469500;Os10g0405600;Os02g0714200;Os06g0326400;Os03g0268400;Os08g0237200;Os05g0164100;Os01g0118000;Os06g0608700;Os08g0120600;Os11g0171300;Os09g0535000;Os01g0866400;Os03g0267300;Os05g0438600;Os06g0664200;Os04g0682300;Os01g0663300;Os01g0746700;Os03g0828300	7.0926e-07	Zmpn000095;pmf0138	0.967196
Porphyrin and chlorophyll metabolism	ko00860	Os01g0940100;Os05g0187100;Os05g0532600;Os07g0197100;Os04g0469500;Os10g0405600;Os06g0675900;Os06g0676700;Os05g0595100;Os09g0323000;Os04g0458300;Os10g0155500;Os10g0189100;Os01g0170000;Os04g0481100;Os06g0172800;Os07g0209100;Os12g0555400;Os01g0518500;Os07g0679300;Os10g0492900;novel.361;Os03g0165400;Os03g0255100;Os06g0573600;Os08g0549200;Os07g0687900	2.44963e-06	mws4170;pmf0138;mws1090;pmf0139	0.899336
Starch and sucrose metabolism	ko00500	Os03g0757900;Os12g0443500;Os04g0360500;Os08g0114300;Os02g0646500;Os02g0647900;Os02g0730000;Os11g0186200;Os11g0143500;Os12g0139600;Os06g0104300;Os06g0567200;Os06g0567900;Os07g0510900;Os02g0553200;Os04g0602100;Os12g0178200;Os06g0561000;Os08g0557600;Os03g0587000;Os09g0440300;Os12g0190000;Os06g0232600	4.55026e-05	MA10039492;mws4175;pme3705;Zmyn000108;mws1189;Lmbn000198	0.810257
Alanine, aspartate and glutamate metabolism	ko00250	Os06g0185100;Os09g0277800;Os04g0643300;Os01g0681200;Os05g0132100;Os09g0512200;Os11g0169800;Os12g0168700;Os08g0225000;Os01g0919900;Os03g0423300;Os04g0379900;Os12g0102100;Os04g0445700	8.11429e-05	mws0361	0.590433
Carotenoid biosynthesis	ko00906	Os02g0168100;Os02g0302200;Os11g0552000;Os11g0644800;Os01g0662700;Os01g0901500;Os02g0697400;Os03g0152400;Os04g0473900;Os08g0245200;Os10g0578950;Os09g0361500;Os05g0501300;Os08g0388900;Os03g0839100;Os04g0217900;Os04g0218900;Os07g0576000;Os12g0615400;Os08g0130400	0.000288664	mws0250;mws0749;pme1439	0.533123
Nitrogen metabolism	ko00910	Os07g0521000;Os02g0814400;Os08g0246400;Os02g0704900;Os02g0768600;Os04g0687100;Os05g0114000;Os05g0438500;Os03g0107100;Os08g0241800;Os11g0485200;Os12g0638700;Os03g0278900;Os12g0207500;Os07g0513000;novel.718;Os01g0711000;gene-atpA;Os01g0659200;Os04g0601700;novel.954;Os03g0251500;Os10g0184300;novel.709;novel.710;Os02g0794600;Os05g0533700;novel.313;novel.665;Os03g0856300;Os08g0549300;Os11g0521500;Os12…	0.000325412	mws0376	0.782814
Glycolysis / Gluconeogenesis	ko00010	Os02g0650900;Os04g0543900;Os10g0390500;Os10g0390600;Os04g0106300;Os03g0223400;Os03g0712800;Os04g0659100;Os07g0108300;Os01g0760600;Os02g0236000;Os08g0511900;Os03g0431200	0.00138344	pme0193;pmb2657;pme0075;mws0260;mws0376	0.717971
Butanoate metabolism	ko00650	Os05g0430800;Os10g0573000;Os03g0202001;Os01g0660300;Os03g0672300;Os07g0181000;Os10g0571200;Os11g0216000;Os08g0288200;Os12g0236400;Os05g0595400;Os12g0548300;Os01g0723600;Os02g0127700;Os03g0100040;Os06g0617800;Os03g0340900;Os05g0161500;Os07g0613000;Os09g0442600;Os03g0648900;Os04g0680400;Os07g0693500;Os03g0378000;novel.1991;Os08g0557200;Os12g0120400;Os12g0233300;Os03g0313600;Os10g0189100;Os03g083150…	0.00191918	pme0040;pmc0066;mws0668;pme1109;pme1184;pme0193;pme3961;mws0874	0.717971
Phenylpropanoid biosynthesis	ko00940	Os02g0736400;Os08g0248800;Os05g0455700;Os02g0273000;Os05g0595400;Os12g0548300;Os03g0648900;Os05g0406100;Os09g0567900;Os07g0485100;Os01g0712700;Os05g0209000;novel.34;Os03g0378000;novel.1991;Os05g0573300;Os01g0588900;Os06g0257450;Os01g0951400;Os02g0778400;Os06g0109600;Os12g0446900;Os11g0125900;Os11g0439600;Os12g0123500;Os02g0479300	0.00201442	pmb2507;pme0264;pme0193;pme3732;Lmgn000160;pme1194	0.311062
Pentose phosphate pathway	ko00030	Os02g0650900;Os04g0543900;Os05g0555600;Os08g0248800;Os05g0430800;Os10g0390500;Os10g0390600;Os05g0475400;Os08g0502700;Os03g0236200;Os04g0447800;Os08g0465800;Os03g0313600;Os03g0223400;Os03g0712800;Os04g0659100;Os03g0699300;Os03g0291500;Os04g0679400;Os06g0265000;Os12g0145100;Os03g0597600;Os04g0650700;Os07g0108300;Os01g0760600;Os02g0236000;Os02g0112900;Os03g0643300;Os04g0614500;Os04g0614600;Os08g0205…	0.00253537	pme3011;pme0193;pme2559;mws0001;mws0376;pmb2657	0.562317
alpha-Linolenic acid metabolism	ko00592	Os10g0524500;Os04g0464200;Os03g0760700;Os04g0136200;Os04g0476100;Os06g0338200;Os06g0611900;Os01g0328700;Os01g0337900;Os03g0738400;Os11g0455800;Os04g0623800;Os05g0475400;Os08g0502700;Os03g0850400;Os07g0300900;Os01g0693800;Os02g0170100;Os10g0516100;Os04g0555900;Os09g0294000;Os09g0440300;Os07g0108300;Os03g0330200;Os11g0138400;Os11g0138600;Os12g0135051;Os12g0135100;Os02g0101500;Os04g0106400;Os04g0107…	0.00290032	pme3033;pma3649;pme0195;ML10172161;mws0282	0.826828
Pantothenate and CoA biosynthesis	ko00770	Os03g0760700;Os03g0850400;Os07g0300900;Os09g0294000;Os04g0111200	0.0036126	mws0250;mws0260	0.810257
Tryptophan metabolism	ko00380	Os04g0551200;Os01g0829800;Os03g0773800;Os05g0574400;Os08g0434300;Os12g0632700;Os03g0760700;Os07g0182900;Os10g0104900;Os01g0293000;Os02g0302200;Os11g0552000;Os11g0644800;Os03g0106400;Os03g0231600;Os10g0549500;Os05g0475400;Os03g0850400;Os07g0300900;Os02g0167100;Os09g0424300;Os02g0222100;Os06g0564500;Os06g0564700;Os12g0625000;Os03g0376100;Os01g0192900;Os03g0727600;Os01g0580500;Os02g0771600;Os05g0149…	0.00701063	mws0221;pme0195;pmb0468;mws1050;pme1210	0.000492439
Valine, leucine and isoleucine degradation	ko00280	Os02g0646500;Os02g0647900;Os02g0730000;Os11g0186200;Os12g0183100;Os07g0170100;Os07g0675000;Os05g0125500;Os01g0328700;Os01g0337900;Os01g0110400;Os03g0106400;Os03g0231600;Os10g0549500;Os05g0475400;Os01g0269000;Os03g0118800;Os08g0544900;Os09g0521400;Os12g0264500;novel.286;Os02g0817700;Os01g0314100;Os09g0440300	0.0101089	mws0256;mws0258;mws0147;mws0227	0.229688
Tyrosine metabolism	ko00350	Os01g0652600;Os05g0573700;Os03g0106400;Os03g0231600;Os10g0549500;Os02g0510200;Os02g0608550;Os02g0608600	0.0101089	mws0227;Lmbn000216;mws0258;pmb3101;Lmbn001754;Lmbn001288;mws0256;Lmbn001609	0.478538
Cyanoamino acid metabolism	ko00460	Os03g0760700;Os03g0850400;Os07g0300900;Os03g0195100;Os09g0294000	0.014342	pme0026;pme2589;mws1346;pme0278	0.0848636
Betalain biosynthesis	ko00965	Os02g0646500;Os02g0647900;Os02g0730000;Os11g0186200;Os01g0328700;Os01g0337900;Os01g0110400;Os02g0621100;Os08g0400200;Os06g0275500;Os09g0556700;Os09g0440300	0.0185363	pme0026;Zmyn000247;Lmbn001467;pme0120;mws1346;pme2589;pme1841	0.533123
beta-Alanine metabolism	ko00410	Os02g0646500;Os02g0647900;Os02g0730000;Os11g0186200;Os03g0761900;Os05g0513900;Os04g0117900;Os04g0183300;Os10g0155400;Os11g0536800;Os04g0106300;novel.1209;Os09g0424300;Os01g0848200;Os05g0455500;Os09g0440300;Os01g0760600;Os02g0236000;Os04g0671200	0.0200962	pme0006;pme2693;pme0120;pme2292;pmb0501;pme3011;mws0260;Lmlp003161	0.826828
Amino sugar and nucleotide sugar metabolism	ko00520	Os01g0232700;Os02g0646500;Os02g0647900;Os02g0730000;Os11g0186200;Os03g0134300;Os09g0440300	0.0340708	mws0254	0.459829
Pyruvate metabolism	ko00620	Os10g0159800;Os11g0210600;Os03g0189400;Os03g0189600;Os04g0136200;Os04g0476100;Os06g0338200;Os06g0103300;Os02g0168100;Os02g0302200;Os11g0552000;Os11g0644800;Os02g0196800;Os03g0829000;Os07g0437500;Os08g0140300;Os08g0140500;Os10g0380800;Os10g0400500;Os11g0245100;Os06g0699500;Os01g0760600;Os02g0236000;Os11g0210300	0.0349486	mws0376;Lmbn001981;pme1002;pmb2497;pme1439;mws0250;pme0085	0.406664
Flavonoid biosynthesis	ko00941	Os01g0796400;Os04g0136200;Os04g0476100;Os06g0338200;Os02g0168100;Os02g0302200;Os11g0552000;Os11g0644800;Os04g0117900;Os04g0183300;Os10g0155400;Os11g0536800;Os07g0437500;Os08g0140300;Os08g0140500;Os10g0380800;Os10g0400500;Os06g0699500;Os04g0518400;Os12g0520200;Os01g0760600;Os02g0236000	0.0487818	mws0376;Zmgn002106;mws0491;Lmmn001643;Lmgn001670;Lmgp000659;ML10179289;pme0021;mws0250	0.0612595
Linoleic acid metabolism	ko00591	Os02g0646500;Os02g0647900;Os02g0730000;Os11g0186200;Os01g0328700;Os01g0337900;Os01g0110400;Os04g0117900;Os04g0183300;Os10g0155400;Os11g0536800;Os02g0635000;Os07g0437500;Os08g0140300;Os08g0140500;Os10g0380800;Os10g0400500;Os02g0115700;Os03g0131200;Os06g0727200;Os08g0547300;Os11g0489250;Os01g0224700;Os01g0273800;Os05g0528600;Os06g0528700;Os07g0111700;Os07g0111900;Os07g0112100;Os03g0790900;Os07g0164…	0.0495195	mws0282;pme3083;mws0677;mws1078;mws0005;pme2589;pmb1096;NK10253223;Zmtn001624;pme1228;pmb0819;pme1216;pmb0818;pmb0774;pme2024	0.131779
Zeatin biosynthesis	ko00908	Os03g0126000;Os02g0302200;Os11g0552000;Os11g0644800;Os01g0102600;Os10g0577700;Os09g0255400;Os07g0622200;Os03g0264400;Os03g0718000;Os04g0463500;Os04g0406600;Os08g0411000;Os01g0760600;Os02g0236000;Os06g0709000	0.0505545	pmb1096;ML10176345;mws0282;mws0250;Zmzn000079;mws1078;pme0021	0.978445
Glycine, serine and threonine metabolism	ko00260	Os03g0797300;Os03g0797400	0.06614	pmb0064;pmb1096	0.704313
Isoquinoline alkaloid biosynthesis	ko00950	Os02g0646500;Os02g0647900;Os02g0730000;Os11g0186200;Os02g0736400;Os01g0159400;Os05g0163700;Os06g0347100;Os06g0354500;Os08g0184800;Os11g0605500;Os04g0136200;Os04g0476100;Os06g0338200;Os07g0485100;Os03g0236200;Os04g0447800;Os08g0465800;Os12g0264500;novel.286;Os09g0440300;Os04g0671200	0.0889257	mws0254;pme3011;Lmgn000160	0.079439
Sulfur metabolism	ko00920	Os03g0236200;Os04g0447800;Os08g0465800;Os03g0654700;Os09g0316000;Os01g0151400	0.106857	pme0195	0.853119
Phenylalanine metabolism	ko00360	Os03g0738400;Os11g0455800;Os01g0813700;Os01g0813800;Os03g0212800;Os03g0749500;Os04g0474300;Os04g0474700;Os05g0366600;Os06g0320200;Os06g0683300;Os08g0509200;Os08g0509400;Os09g0511700;Os09g0511900;Os10g0323500;Os11g0683500;Os01g0764900;Os02g0635000;Os03g0703100;Os04g0513400;Os04g0513900;Os07g0656200;Os04g0171800;Os04g0165700;Os03g0597600;Os04g0650700;Os01g0151400	0.111939	pme0021;mws0258;pme0195;mws0256;mws0001;mws0250	0.0167265
Galactose metabolism	ko00052	Os03g0412800;Os02g0813500;Os03g0358100;Os06g0185900;Os02g0553200;Os04g0602100;Os12g0178200;Os01g0369700;Os01g0558100;Os01g0692000;Os01g0692100;Os01g0949700;Os01g0949800;Os03g0134900;Os03g0135100;Os03g0283100;Os03g0283200;Os05g0412800;Os07g0168300;Os07g0468100;Os09g0467200;Os10g0368100;Os10g0525400;Os10g0525500;Os10g0527400;Os10g0527601;Os10g0528100;Os10g0528400;Os10g0528900;Os10g0529300;Os10g0529…	0.113655	pme1841;MA10039492;mws0875;pme2563;mws4134;pme0195;pme2292	0.992213
Biosynthesis of amino acids	ko01230	Os01g0851700;Os02g0831500;Os03g0340500;Os03g0401300;Os04g0249500;Os04g0309600;Os08g0301500;Os11g0236100;Os11g0236200;Os02g0528200;Os06g0726400;Os01g0720600;Os06g0160700;Os07g0627000;Os07g0662900;Os01g0940100;Os05g0187100;Os05g0532600;Os07g0197100;Os03g0735000;Os05g0580000;Os07g0243200;Os08g0345800;Os09g0298200;Os11g0204600;Os02g0661100;Os02g0753000;Os03g0386500;Os07g0624600;Os08g0409100;Os06g0713…	0.116067	mws1090;mws2523;mws0866;mws4170	0.0654443
Biosynthesis of unsaturated fatty acids	ko01040	Os03g0757900;Os12g0443500;Os01g0940100;Os05g0187100;Os05g0532600;Os07g0197100;Os03g0268400;Os08g0237200;Os03g0735000;Os05g0580000;Os07g0243200;Os08g0345800;Os09g0298200;Os11g0204600;Os01g0303100;Os01g0660200;Os01g0687400;Os01g0860400;Os02g0605900;Os04g0493400;Os04g0493600;Os04g0494100;Os05g0247100;Os05g0247800;Os06g0356800;Os08g0518800;Os08g0518900;Os11g0700900;Os11g0701400;Os11g0702100;novel.188…	0.127474	mws1189;mws4170;pmf0138;mws4174;pme3705;mws1090	0.436815
Tropane, piperidine and pyridine alkaloid biosynthesis	ko00960	Os01g0847600;Os01g0847800;Os05g0456300;Os02g0646500;Os02g0647900;Os02g0730000;Os11g0186200;Os10g0577900;Os04g0647800;Os04g0634700;Os08g0178700;Os01g0199400;Os01g0317500;Os01g0317800;Os09g0423600;Os07g0100300;Os01g0518500;Os07g0679300;Os10g0492900;novel.361;Os02g0539100;Os11g0158400;Os01g0329000;Os02g0114400;Os03g0832800;Os11g0679700;Os12g0563000;Os11g0637800;Os09g0440300;Os01g0762000;Os03g0810900…	0.132273	mws1090	0.0500926
Glycerolipid metabolism	ko00561	Os06g0561000;Os03g0262000;Os07g0658700;Os11g0146100;Os02g0466400;Os02g0523800;Os04g0691900;Os06g0492000;Os02g0169900;Os03g0826600;Os03g0852800;novel.1834;Os09g0535000;Os03g0818100;Os03g0289300;Os03g0587000;Os12g0183200;Os12g0183300;Os08g0556700;Os03g0737701	0.133585	pme3705;mws0866	0.899336
Ubiquinone and other terpenoid-quinone biosynthesis	ko00130	Os01g0801600;Os01g0971600;Os10g0577900;Os04g0634700;Os08g0178700;Os10g0387000;Os12g0121300;Os06g0204400;Os06g0492000;Os03g0261100;Os01g0796500;Os03g0826600;Os03g0852800;novel.1834;Os06g0604200;Os06g0604300;Os07g0260400;Os09g0421300;Os02g0588500;Os03g0603600;Os04g0472300;Os08g0557200;Os01g0695100;Os05g0548900;Os10g0181600;Os01g0720400;Os04g0174900;Os04g0669600;Os01g0329000;Os02g0114400;Os03g083280…	0.135936	pme2433;mws0120;mws0704	0.717971
Fructose and mannose metabolism	ko00051	Os06g0204400;Os03g0261100;Os03g0826600;Os03g0852800;novel.1834;Os06g0604200;Os06g0604300;Os07g0260400;Os09g0421300;Os01g0762000;Os03g0810900;Os04g0146800;Os06g0649900	0.1362	mws0120	0.853119
Vitamin B6 metabolism	ko00750	Os04g0447100;Os05g0304600;Os05g0355800;Os08g0508800;Os12g0559200;Os03g0261100;Os01g0762000;Os03g0810900;Os04g0146800;Os03g0700400;Os03g0700700	0.138895	Lmbn003970;Rfmb091;mws1491;pmb2799;Lmbn005923;Lmbn006152;pmb2804;mws0366;Lmbn005443;Lmbn005369	0.406664
Purine metabolism	ko00230	Os04g0372700;Os09g0503000;Os01g0159400;Os05g0163700;Os06g0347100;Os06g0354500;Os08g0184800;Os11g0605500;Os04g0447100;Os05g0304600;Os05g0355800;Os08g0508800;Os12g0559200;Os03g0261100;Os02g0218700;Os03g0225900;Os01g0369900;Os01g0370000;Os06g0216300;Os02g0817700;Os05g0102000;Os03g0438100;Os01g0348600;Os02g0274100;Os05g0155000;Os02g0110200;Os12g0448900;Os01g0762000;Os03g0810900;Os04g0146800;Os01g0652…	0.143659	mws0367;Zmjn003398;Zmpn003368	0.846007
Ether lipid metabolism	ko00565	Os02g0806900;Os01g0100900;Os08g0152700;Os01g0518500;Os07g0679300;Os10g0492900;novel.361;Os03g0165400;Os03g0255100;Os06g0573600;Os08g0549200;Os11g0112800;Os12g0112200;Os11g0242100	0.190494	pmb2221;mws1349;mws0704	0.533123
Benzoxazinoid biosynthesis	ko00402	Os04g0551200;Os01g0829800;Os03g0773800;Os05g0574400;Os08g0434300;Os12g0632700;Os01g0743500;Os01g0933400;Os12g0267064;Os02g0646500;Os02g0647900;Os02g0730000;Os11g0186200;Os04g0119400;Os06g0246500;Os03g0645100;Os01g0328700;Os01g0337900;Os01g0110400;Os08g0431300;Os12g0182200;Os01g0660300;Os03g0672300;Os07g0181000;Os10g0571200;Os11g0216000;Os05g0405000;Os01g0110700;Os01g0208700;Os02g0244700;novel.94;…	0.193875	pmb3101;mws0376;mws0275;Zmgn001448	0.283432
Thiamine metabolism	ko00730	Os04g0551200;Os01g0829800;Os03g0773800;Os05g0574400;Os08g0434300;Os12g0632700;Os06g0611900;Os01g0682001;Os07g0658400;Os01g0328700;Os01g0337900;Os03g0738400;Os11g0455800;Os04g0623800;Os01g0110400;Os08g0502700;Os01g0764900;Os01g0791033;Os10g0356000;novel.1771;novel.2368;Os02g0152400;Os12g0274700;Os12g0291100;Os12g0291400;Os12g0292400;Os07g0529000;Os04g0486950;Os02g0232400;Os03g0305100;Os03g0223400;…	0.218064	pme0193;mws0275;ML10172161	0.562317
Glutathione metabolism	ko00480	Os01g0796400;Os01g0110400;Os03g0236200;Os04g0447800;Os08g0465800;Os01g0269000;Os03g0118800;Os08g0544900;Os09g0521400;Os02g0510200;Os02g0608550;Os02g0608600;Os03g0305100;Os02g0112900;Os03g0643300;Os04g0614500;Os04g0614600;Os08g0205900;Os10g0213100;Os01g0574600	0.218566	Lmbn001288;mws0376;pme3011	0.598137
Glycerophospholipid metabolism	ko00564	Os02g0510200;Os02g0608550;Os02g0608600	0.246673	Lmbn000216;Lmbn001288	0.826828
Cysteine and methionine metabolism	ko00270	Os03g0738400;Os11g0455800;Os01g0687500;Os04g0623800;Os09g0446800;Os12g0446900	0.249906	pmb1912	0.868417
Pyrimidine metabolism	ko00240	Os04g0551200;Os01g0829800;Os03g0773800;Os05g0574400;Os08g0434300;Os12g0632700;Os01g0743500;Os01g0933400;Os12g0267064;Os04g0266900;Os06g0133800;Os10g0390500;Os10g0390600;Os02g0698000;Os02g0169300;Os05g0496200;Os06g0668200;Os05g0405000;Os04g0234600;Os01g0110700;Os01g0208700;Os02g0244700;novel.94;Os01g0791033;Os10g0356000;novel.1771;novel.2368;Os02g0152400;Os12g0274700;Os12g0291100;Os12g0291400;Os12…	0.252684	mws0275;Zmzn000079	0.940725
Arginine biosynthesis	ko00220	Os08g0288200;Os12g0236400;Os05g0367400;Os05g0408900;Os07g0190000;Os07g0529600;Os03g0679700;Os03g0306900	0.290728	pmb0952;pme0195;mws0250	0.704313
Biosynthesis of various secondary metabolites - part 2	ko00998	Os01g0693800;Os03g0611200;Os04g0337500;Os07g0142900;Os10g0517400;Os10g0100700;Os11g0708500;novel.116;Os02g0130100;Os02g0226200	0.293028	Zmjp000624;pme2596;pme0193;Zmzn000079	0.157397
Folate biosynthesis	ko00790	Os11g0189900;Os03g0648900;Os05g0406100;Os09g0567900;Os04g0271000	0.302349	mws0675;pme3011;mws0376;pme0490	0.283432
Flavone and flavonol biosynthesis	ko00944	Os01g0652600;Os05g0573700;Os02g0646500;Os02g0647900;Os02g0730000;Os11g0186200;Os02g0736400;Os01g0225400;Os03g0106400;Os03g0231600;Os10g0549500;Os07g0485100;Os06g0199500;Os02g0510200;Os02g0608550;Os02g0608600;Os02g0575200;Os11g0136500;Os06g0207000;Os06g0325500;Os11g0311100;Os04g0671200	0.303415	Lmgn000160;mws0256;pme0195;Lmbn001288	0.541898
Glucosinolate biosynthesis	ko00966	Os06g0185100;Os09g0277800;Os09g0381300;Os08g0225000;Os04g0445700	0.303415	Zmjn001813;pme2266;pme0026	0.00602897
Valine, leucine and isoleucine biosynthesis	ko00290	Os06g0154600;Os10g0503200;Os12g0446900;Os02g0572400;Os05g0460600;novel.800;Os08g0545000;Os09g0560800;Os01g0238500;Os02g0272850;Os02g0273100;Os05g0244700	0.31064	mws0749;mws1336	0.157397
Citrate cycle (TCA cycle)	ko00020	Os04g0678700;Os10g0496900;Os04g0610800;Os01g0286600;Os01g0622300;Os03g0337600;Os03g0340001;Os02g0168800;Os05g0361200;Os08g0532200;Os02g0121000;Os01g0631200;Os10g0502400;Os03g0811100;Os03g0563300;Os06g0132400;Os05g0349700;Os10g0419600;Os01g0265000;Os02g0744900;Os02g0792800;Os03g0146400;Os10g0389100;Os10g0389200;Os10g0389300;Os10g0567100;Os03g0654600;Os03g0351200;Os08g0553800;Os03g0395000;Os06g0603…	0.350027	pma3649	0.958239
Monobactam biosynthesis	ko00261	Os07g0204900;Os09g0555500;Os07g0626800;Os02g0190600;Os01g0581300;Os10g0546600;Os03g0153500;Os03g0153900;Os03g0154000;Os04g0448950;Os03g0645900;Os07g0154100;Os08g0369800;Os12g0617400;Os03g0299200;Os03g0833100;Os07g0281700;Os02g0703600;Os05g0101600;Os07g0518500;Os07g0519300;Os07g0519600;Os07g0520100;Os08g0472800;Os09g0457100;Os12g0405200;Os03g0125100;Os10g0533500;Os02g0173100;Os02g0817900;Os08g0114…	0.357785	Lmtn004049	0.853119
Histidine metabolism	ko00340	Os01g0187600;Os01g0197700;Os01g0775400;Os08g0460600;Os10g0483500;Os09g0403300;Os03g0810100;Os04g0556400;Os04g0556500;Os01g0175850;Os01g0176100;Os01g0176200;Os01g0597800;Os01g0638000;Os01g0638600;Os02g0206400;Os02g0206700;Os02g0207400;Os02g0589400;Os04g0272200;Os04g0305700;Os04g0525200;Os05g0500200;Os06g0187500;Os06g0282000;Os06g0590800;Os08g0489100;Os09g0330000;Os10g0178500;Os11g0457300;Os12g0561…	0.377941	pme0040;mws1050	0.997964
Ascorbate and aldarate metabolism	ko00053	Os02g0650900;Os04g0543900;Os05g0555600;Os01g0682001;Os07g0658400;Os01g0357100;Os01g0764900;Os02g0635000;Os01g0639900;Os09g0464000;Os02g0533300;Os04g0412500;Os08g0423600;Os08g0470200;Os08g0470700;Os03g0223400;Os03g0712800;Os04g0659100;Os01g0547600;Os02g0770800;Os08g0468100;Os08g0468700	0.386994	pme0193	0.459829
2-Oxocarboxylic acid metabolism	ko01210	Os12g0442800;Os05g0503300;Os03g0202001;Os02g0167100;Os07g0558300;Os02g0222100;Os06g0564500;Os06g0564700;Os12g0625000;Os03g0376100;Os07g0509800;Os04g0165700;Os04g0111200;Os12g0183200;Os12g0183300;Os01g0667200	0.428091	pme0195;mws1050	0.139261
Aminoacyl-tRNA biosynthesis	ko00970	Os04g0229100;Os09g0400000;Os10g0430200;Os01g0172600;Os01g0263300;Os01g0270300;Os01g0294700;Os01g0326100;Os01g0326300;Os01g0327000;Os01g0327100;Os01g0327400;Os01g0378100;Os01g0787000;Os01g0962700;Os02g0236600;Os02g0236800;Os02g0240300;Os02g0833900;Os03g0234900;Os03g0235000;Os03g0339300;Os03g0368900;Os03g0762400;Os04g0651000;Os04g0688300;Os04g0688500;Os05g0134400;Os05g0135400;Os05g0135500;Os05g0162…	0.428091	pme0021;mws4085;mws0250;HJN003;mws0014;pma0149;mws0853;pme1439;Lmmn001643;pmb0751	0.00685647
Plant hormone signal transduction	ko04075	Os09g0481400;Os11g0530600;Os11g0566800;Os03g0819600;Os11g0116300;Os12g0115700;Os02g0320800;Os02g0767300;Os03g0289800;Os03g0618300;Os09g0353700;Os03g0760500;Os04g0101400;Os10g0317900;Os10g0320100;Os04g0630300;Os04g0630400;Os06g0683100;Os07g0598000;Os07g0601000;Os07g0601100;Os07g0601900;Os07g0602000;Os10g0196100;Os12g0582666;Os02g0486500;Os04g0606000;Os04g0611200;Os04g0664500;Os08g0543400;Os09g0544…	0.428927	pme0088;mws0463;pmb0751;mws0744;mws0064;mws0032;mws1179;mws0046;pmp000571;pme0376;mws1173;Zmpn002440	0.549769
ABC transporters	ko02010	Os03g0760500;Os04g0101400;Os10g0317900;Os10g0320100	0.430795	pmf0472;pmb3006;mws0059;pme2459;mws4167;pme0088;pmp001127;Lmqp002170;mws0032;mws0047;pmp000571;Lmcp004693	0.738383
One carbon pool by folate	ko00670	Os09g0481400;Os10g0196100;Os12g0582666;Os02g0486500;Os04g0606000;Os04g0611200;Os04g0664500;Os08g0543400;Os09g0544000;Os10g0379100;Os11g0182200;Os11g0642400;Os11g0643100;novel.2194;novel.1131;novel.1414;Os04g0196200;Os08g0454500;Os11g0303600;Os12g0441600;Os07g0526400	0.456883	pmb0751	0.533123
Lysine biosynthesis	ko00300	Os04g0136200;Os04g0476100;Os06g0338200;Os02g0302200;Os11g0552000;Os11g0644800;Os07g0437500;Os08g0140300;Os08g0140500;Os10g0380800;Os10g0400500;Os01g0760600;Os02g0236000	0.486601	pme1002;mws0250;Hmgn001653;pme1439	0.572828
Phenylalanine, tyrosine and tryptophan biosynthesis	ko00400	Os04g0136200;Os04g0476100;Os06g0338200;Os02g0302200;Os11g0552000;Os11g0644800;Os01g0930950;Os04g0269100;Os04g0293300;Os08g0476300;Os11g0438000;Os11g0443700;Os01g0760600;Os02g0236000	0.52709	pme0490;pme1841;pme0026;pmb0782;pme2292;mws0258;pme0021	0.227796
Taurine and hypotaurine metabolism	ko00430	Os07g0437500;Os08g0140300;Os08g0140500;Os10g0380800;Os10g0400500;Os01g0878900	0.5678	mws0250	0.953515
C5-Branched dibasic acid metabolism	ko00660	Os03g0106400;Os03g0231600;Os10g0549500;Os04g0171800	0.568335	mws0250;mws0258;mws0256;pme0021;Lmbp000123;mws0227;pme1210;mws0282	0.989058
Pentose and glucuronate interconversions	ko00040	Os01g0687500;Os01g0500900;Os01g0743400;Os01g0120300;Os02g0183900;Os02g0778200;Os06g0245800;Os03g0111700;Os07g0163500;Os10g0506200;Os03g0209600;Os11g0610900;Os07g0165000;Os09g0556500;Os02g0121000;Os02g0754700;Os07g0485400;Os04g0643200;Os11g0170000;Os11g0544800	0.577675	pme0193;pme0026;pmb1912;mws0256;mws0250;mws0254;mws0001;mws0258;pme0195;pme0021;mws0260;mws0227;pme1210;mws0282;pme0006	0.826828
Fatty acid biosynthesis	ko00061	Os01g0106300;Os06g0479400;Os12g0263200;Os12g0263600;Os12g0263800	0.601098	Zmzn000079;mws0250;pme0021;mws1078;mws0097;mws0282;pme1439;mws0866	0.990198
Sphingolipid metabolism	ko00600	Os01g0159400;Os05g0163700;Os06g0347100;Os06g0354500;Os08g0184800;Os11g0605500;Os01g0919900;Os03g0423300;Os04g0379900;Os02g0817700;Os04g0483500;Os06g0299100;Os06g0299200;Os06g0300000;Os11g0432600;Os02g0716500	0.694965	mws1491;pmf0397;mws0367;pmn001610;mws0366	0.150264
Inositol phosphate metabolism	ko00562	Os10g0159800;Os11g0210600;Os01g0847600;Os01g0847800;Os05g0456300;Os08g0545200;Os03g0757900;Os12g0443500;Os01g0232700;Os09g0492700;Os04g0551200;Os01g0829800;Os03g0773800;Os05g0574400;Os08g0434300;Os12g0632700;Os01g0743500;Os03g0412800;Os01g0933400;Os12g0267064;Os01g0652600;Os05g0573700;Os06g0185100;Os01g0796400;Os04g0229100;Os09g0400000;Os10g0430200;Os04g0360500;Os08g0114300;Os10g0524500;Os03g0189…	0.709933	pme0278;mws0749;pme0274;mws0260;Lmbn000198;pmb1912;Zmgn002106;pmf0138;pme0085;Zmpn000095;pme3011;pme0006;pme3732;mws0874;mws0376;pmb0819;Zmpn002440;Zmzn000079;Zmjp000624;mws1491;mws0256;ML10172161;pme1216;pme0021;Zmyn000108;mws0668;pme0120;pme3705;mws1189;mws0282;pmb2657;MA10039492;pme2589;pme1184;mws0221;mws4134;pme2559;Lmgp000659;pme3207;Zmjn001813;mws1349;pmb2507;pmb3101;mws1050;mws0059;mws020…	0.853119
Arginine and proline metabolism	ko00330	Os10g0159800;Os11g0210600;Os01g0847600;Os01g0847800;Os05g0456300;Os01g0801600;Os01g0971600;Os01g0232700;Os09g0492700;Os04g0551200;Os01g0829800;Os03g0773800;Os05g0574400;Os08g0434300;Os12g0632700;Os03g0412800;Os01g0652600;Os05g0573700;Os06g0185100;Os04g0229100;Os09g0400000;Os10g0430200;Os03g0189400;Os03g0189600;Os02g0646500;Os02g0647900;Os02g0730000;Os11g0186200;Os03g0760700;Os04g0119400;Os06g0246…	0.72746	mws0853;pmb0751;pme0088;mws1090;mws0258;mws1078;mws0005;mws0059;mws0250;mws0254;mws0001;pme1210;pmp000571;pma3649;pme0376;mws4170;mws0367;pmb1096;pmb2657;pme1439;Lmbn001288;mws0064;mws0744;mws1346;pme2589;mws0668;mws2523;pme0195;pme0021;pme2292;mws0227;mws0282;mws0097;pme1841;pme0490;pmb3101;Lmbn001754;mws1050;mws4085;ML10176345;pme0026;mws0866;pme0006;mws0376;Lmgn001670;mws0256;pme1002;Lmbp00012…	0.702447
Stilbenoid, diarylheptanoid and gingerol biosynthesis	ko00945	Os04g0551200;Os01g0829800;Os03g0773800;Os05g0574400;Os08g0434300;Os12g0632700;Os01g0743500;Os03g0412800;Os01g0933400;Os12g0267064;Os01g0796400;Os03g0189400;Os03g0189600;Os04g0119400;Os06g0246500;Os03g0645100;Os01g0159400;Os05g0163700;Os06g0347100;Os06g0354500;Os08g0184800;Os11g0605500;Os07g0521000;Os02g0650900;Os04g0543900;Os06g0611900;Os01g0328700;Os01g0337900;Os03g0738400;Os11g0455800;Os04g0623…	0.816907	Zmzn000079;mws0275;pme0195;pmb1912;mws0376;ML10172161;mws1050	0.899336
Biotin metabolism	ko00780	Os01g0652600;Os05g0573700;Os03g0760700;Os10g0390500;Os10g0390600;Os03g0106400;Os03g0231600;Os10g0549500;Os03g0850400;Os07g0300900;Os02g0232400;Os02g0510200;Os02g0608550;Os02g0608600;Os04g0171800;Os07g0108300;Os01g0760600;Os02g0236000;Os08g0511900;Os03g0431200	0.874842	mws0256;Lmbn001609;Lmbn001754;pmb3101;Lmbp000123;Lmbn000216;pme0026;Lmbn001288;pme2589;mws1346;mws0258;pme0075;pme0021;mws0250;pme1210;mws0227;mws0282	0.150264
Nicotinate and nicotinamide metabolism	ko00760	Os01g0232700;Os01g0652600;Os05g0573700;Os03g0760700;Os05g0555600;Os03g0738400;Os11g0455800;Os04g0266900;Os06g0133800;Os03g0134300;Os03g0126000;Os01g0293000;Os10g0390500;Os10g0390600;Os03g0106400;Os03g0231600;Os10g0549500;Os04g0469500;Os10g0405600;Os01g0660300;Os03g0672300;Os07g0181000;Os10g0571200;Os11g0216000;Os01g0102600;Os10g0577700;Os02g0169300;Os05g0496200;Os06g0668200;Os03g0850400;Os07g0300…	0.874842	pme0193;Zmzn000079;mws0256;pme1210;mws0258;mws1078;mws0254;mws0001;mws0250;pme0006;ML10176345;pme0026;Lmbn000216;pmb3101;Lmbn001754;mws1050;Lmbn001609;mws0282;mws0227;mws0260;pme0021;pme0278;pme0195;pme0075;mws1346;pme2589;pmb2657;Lmbn001288	0.97522
Lysine degradation	ko00310	Os07g0464600;Os01g0393400;Os01g0533900;Os01g0534700;Os01g0609300;Os01g0609900;Os01g0615500;Os01g0695800;Os02g0190300;Os02g0318450;Os03g0281900;Os03g0859500;Os04g0194500;Os04g0459000;Os05g0120200;Os05g0548300;Os06g0554800;Os08g0384500;Os08g0544400;Os08g0564300;Os09g0333000;Os09g0333500;Os09g0472100;Os11g0177400;Os11g0416900;Os12g0411700;Os01g0173900;Os01g0902100;Os01g0966100;Os05g0196100;Os11g0155…	0.915447	pmf0138;pme0026;pme1184;mws0221;pmb0952;mws0260;mws0227;mws1189;pme2292;pme0021;mws0668;pme1194;mws0256;pme2266;mws4170;pme3961;pma3649;pme0193;pme0006;pme3732;mws0254;mws0258	0.478538
Oxidative phosphorylation	ko00190	Os01g0159800;Os01g0566800;Os01g0707500;Os01g0915600;Os02g0805250;Os06g0164400;Os08g0524800;Os09g0455300;Os10g0556200;Os02g0694900;Os02g0787300;Os06g0191300;Os01g0247500;Os01g0607900;Os01g0819100;Os02g0153700;Os02g0154200;Os03g0773300;Os04g0365100;Os04g0463000;Os05g0480400;Os05g0588300;Os06g0288100;Os06g0544100;Os06g0638500;Os07g0107800;Os07g0166700;Os07g0537400;Os08g0342300;Os08g0376600;Os08g0521…	0.917389	Lmtn004049;Lmgn001670	0.953515
Sulfur relay system	ko04122	Os02g0167100;Os01g0598900	0.952376	mws1050;pmb0952;pme0195	0.36274
