# Supplementary material for: Integrated Transcriptomic and Metabolomic Analyses Uncover the Differential Mechanism in Saline–Alkaline Tolerance between Indica and Japonica Rice at the Seedling Stage
Source: Int J Mol Sci. 2023 Aug 3;24(15):12387. doi: 10.3390/ijms241512387 (PMC10418499; doi:10.3390/ijms241512387)
Supplement: Supplementary file 1 [file ijms-24-12387-s001.zip › Table S5.xlsx]

## Sheet: Sheet1
Table S5. Primers used in qRT-PCR under study.
Gene name	geneID	Forward primer (5'->3')	Reverse primer (5'->3')
Actin1	Os03g0718100	GGAAGTACAGTGTCTGGATTGGAG	TCTTGGCTTAGCATTCTTGGGT
UBC	Os02g0634800	GTGCAGCGAGAAAAGTCAGC	GAACTTGCGGAGGAAGGAGAG
EF-1α	Os03g0177500	GCTGCTGCAACAAGATGGATG	CAGAGATGGGAACGAAGGGAA
PR5	Os02g12510	TTTCCTATCGCCTTTGCTTG	CACAGTATGCCCGTCAACC
WRKY33	Os07g0111400	GGATGGCTATCGCTGGAGAAAGTATGG	AGGTGGTGATGACGACGGAGGG
WRKY22/29	Os08g0235800	CCGTGAAGAGCCTGACGCTGGACT	CGGCGGTGACCGACGAGAAGAA
NAC1	Os02g0285900	ACCCACATCGCCTTCACCG	GCAGCGTATTCTTGCTCCTCTTG
FLS2	Os04g0349700	CAAATCACCACTGCCATCA	GAACGCATTATCCGAAACA
LUG	Os02g0813800	GGCAATGGTGAAATCCG	TGACTGACAGAGGCAAGGT
BRI1	Os02g0154200	AGCAACAGACTGCCCATAC	TAGAAAGCCCGGTGAGG
TGA/bZIP	Os05g0443900	AAACTGTTAGATGCCAAGACTGA	GGAAACAAGCCCTGTGAGC
JAZ	Os12g0609200	GCGGTTCCCAGTGTTCGTGC	CGAGGCAATCGGTGAGCTTCTT
MPG	Os08g0237200	TGTTGAACCCGTCTGTCC	CAAGCCTGTAATGTAATCCCT
GPX	Os06g0185900	ACAGCAAATTACACGGAACTATCT	AAATCCTCCAGCACTCGACTTA
PAL	Os12g0520200	ACGGGTTCTTCGCGTTGCA	CGTGGATGAGGTGGTCGGTGT
4CL	Os04g0473900	GACTGGCAAGGAAGAGTATGTT	TGGTCCGTCCCAAATCA
LOX	Os12g0559200	TTACTACCAGTTGGCTTCAGACATCC	CCTTGGTTCGCACCTCGTTC
ACS	Os09g0512200	GACGGCTGGAGCTTGTG	ACCGATGGGTCAAACAAA
ACX	Os08g0184800	GCACCGTCACGCCGCTTGTA	CGTCCCTCCCATCATCACCC
GAD	Os04g0447800	ATCAACGTCAGCGGCCACAA	CCCTCAAATCCGAGTCGAAGAAA
HK	Os07g0197100	TGTCCGTAGGGTGCTGGTC	GCATAGCGCATAGATGTGGTG
ADH	Os03g0189600	CCTGAAGCCCATCCGTTGC	TGTGCCAGAGGGTGACATCG
ATP	Os10g0204400	GCTATCAGGAGCAAAGACCG	ATCAAGGGAGTTCAAGTAGTCA
